# Supplementary material for: Microbial Synthesis of Lactic Acid from Cotton Stalk for Polylactic Acid Production
Source: Microorganisms. 2023 Jul 28;11(8):1931. doi: 10.3390/microorganisms11081931 (PMC10458930; doi:10.3390/microorganisms11081931)
Supplement: Supplementary file 1 [file microorganisms-11-01931-s001.zip]

Archive with 1 entries (1 files):
- microorganisms-2493862-supplementary.pdf
